# Supplementary material for: Adaptive sampling methods facilitate the determination of reliable dataset sizes for evidence-based modeling
Source: Front Bioinform. 2025 Sep 4;5:1528515. doi: 10.3389/fbinf.2025.1528515 (PMC12444090; doi:10.3389/fbinf.2025.1528515)
Supplement: Supplementary file 1 [file DataSheet1.zip]

Archive with 1 entries (1 files):
- Algorithm.py
