# Supplementary material for: Adaptive sampling methods facilitate the determination of reliable dataset sizes for evidence-based modeling
Source: Front Bioinform. 2025 Sep 4;5:1528515. doi: 10.3389/fbinf.2025.1528515 (PMC12444090; doi:10.3389/fbinf.2025.1528515)
Supplement: Supplementary file 1 [file DataSheet1.zip › Algorithm.py]

import os
import numpy as np
import pandas as pd
import matplotlib.pyplot as plt
from sklearn.datasets import load_diabetes
from sklearn.preprocessing import StandardScaler
from sklearn.neighbors import KNeighborsRegressor
from sklearn.linear_model import LinearRegression
from sklearn.model_selection import train_test_split
from sklearn.metrics import r2_score
from sklearn.metrics import balanced_accuracy_score
from scipy.stats import mannwhitneyu
from scipy.optimize import curve_fit

plt.rcParams.update({'font.size': 11})

def load_diabetes_dataset(data_path='diabetes.csv'):
    if os.path.exists(data_path):
        df = pd.read_csv(data_path)
    else:
        diabetes = load_diabetes()
        df = pd.DataFrame(data=np.c_[diabetes['data'], diabetes['target']],
                          columns=list(diabetes['feature_names']) + ['target'])
        df.to_csv(data_path, index=False)
    return df


# Load data
df = load_diabetes_dataset()
X = df.drop(columns=["target"]).values
y = df["target"]
X_full = np.column_stack((X, y))

# Parameters
c = 0.7
S = np.arange(20, 101, 5)  # n in S
k0 = 300
m = 2
n0 = 110


# Helper functions
def model_accuracy(X_train, X_test, y_train, y_test):
    # Fits the model and provides the corresponding accuracy

    scaler = StandardScaler()
    X_train_scaled = scaler.fit_transform(X_train)
    X_test_scaled = scaler.transform(X_test)

    #Regression
    model = LinearRegression()
    #model = KNeighborsRegressor(n_neighbors=25)

    #Classification
    #model = LogisticRegression()
    #model = KNeighborsClassifier(n_neighbors=25)

    model.fit(X_train_scaled, y_train)

    #accuracy for regression
    train_accuracy = r2_score(y_train, model.predict(X_train_scaled))
    test_accuracy = r2_score(y_test, model.predict(X_test_scaled))

    #accuracy for classification
    #train_accuracy = balanced_accuracy_score(y_train, model.predict(X_train_scaled))
    #test_accuracy = balanced_accuracy_score(y_test, model.predict(X_test_scaled))

    return train_accuracy, test_accuracy

def distributions_similar(a, b, tol=0.001):
    # Tests if statistical properties are sufficiently similar
    mean_diff = np.abs(np.mean(a) - np.mean(b))
    median_diff = np.abs(np.median(a) - np.median(b))
    q25_diff = np.abs(np.percentile(a, 25)-np.percentile(b, 25))
    q75_diff = np.abs(np.percentile(a, 75) - np.percentile(b, 75))
    return mean_diff < tol and q25_diff < tol and q75_diff < tol and median_diff < tol

def check_stability(acc_matrix):
    # Tests if the samplings have similar enough statistical properties
    for j1 in range(m):
        for j2 in range(j1 + 1, m):
            if not distributions_similar(acc_matrix[:, j1], acc_matrix[:, j2]):
                return False
    return True

def check_difference(real, shuffled):
    # Performs the Mann Whitney U test to test if models trained on shuffled data are worse than the ones trained on the real data
    # That is a test to provide a minimum sample size
    for j in range(real.shape[1]):
        _, p_value = mannwhitneyu(real[:, j], shuffled[:, j], alternative='greater')
        if p_value >= 0.05:
            return False
    return True

def fit_func(x, a, b, c):
    return a * x ** (-b) + c

# Results storage
results = {
    'train_acc': [],
    'test_acc': [],
    'sample_sizes_train': [],
    'sample_sizes_test': []
}

# Main loop
for n in S:
    print(f"Evaluating percentage n = {n:.1f}%")
    d_n = int(len(X_full) * (n / 100))
    real_stable = False
    shuff_stable = True if n >= n0 else False

    acc_train = np.zeros((0, m))
    acc_test = np.zeros((0, m))
    acc_train_shuff = np.zeros((0, m))
    acc_test_shuff = np.zeros((0, m))

    while not (real_stable and shuff_stable):
        new_train = np.zeros((k0, m))
        new_test = np.zeros((k0, m))
        new_train_shuff = np.zeros((k0, m))
        new_test_shuff = np.zeros((k0, m))

        for j in range(m):
            for i in range(k0):
                idx = np.random.choice(len(X_full), d_n, replace=False)
                subset = X_full[idx]
                X_s, y_s = subset[:, :-1], subset[:, -1]
                X_tr, X_te, y_tr, y_te = train_test_split(X_s, y_s, train_size=c)

                # Real model
                if not real_stable:
                    tr, te = model_accuracy(X_tr, X_te, y_tr, y_te)
                    new_train[i, j], new_test[i, j] = tr, te

                # Shuffled model
                if not shuff_stable and n < n0:
                    y_tr_shuff = np.random.permutation(y_tr)
                    tr_s, te_s = model_accuracy(X_tr, X_te, y_tr_shuff, y_te)
                    new_train_shuff[i, j], new_test_shuff[i, j] = tr_s, te_s

        if not real_stable:
            acc_train = np.vstack([acc_train, new_train])
            acc_test = np.vstack([acc_test, new_test])
            real_stable = check_stability(acc_train) and check_stability(acc_test)

        if not shuff_stable and n < n0:
            acc_train_shuff = np.vstack([acc_train_shuff, new_train_shuff])
            acc_test_shuff = np.vstack([acc_test_shuff, new_test_shuff])
            shuff_stable = check_stability(acc_train_shuff) and check_stability(acc_test_shuff)

    print(f"✔ Stability reached at n = {n}%:")
    print(f"   ➤ Real model:    {acc_train.shape[0]} samples")
    if n < n0:
        print(f"   ➤ Shuffled model: {acc_train_shuff.shape[0]} samples")
    else:
        print(f"   ➤ Shuffled model: skipped (n ≥ n0 = {n0})")

    results['train_acc'].append(acc_train)
    results['test_acc'].append(acc_test)
    results['sample_sizes_train'].append(int(c * d_n))
    results['sample_sizes_test'].append(int((1 - c) * d_n))

    if n < n0 and check_difference(acc_test, acc_test_shuff):
        print(f"➤ Shuffled models discarded from now on (n = {n:.1f}%)")
        n0 = n
        # only take value if models trained on real data are better
        index_to_take_the_data_from=list(S).index(n)


# Fit and plot
fit_params_train_median_best=[]
fit_params_train_mean_best=[]
fit_params_train_lower=[]
fit_params_train_upper=[]
fit_params_test_median_best=[]
fit_params_test_mean_best=[]
fit_params_test_lower=[]
fit_params_test_upper=[]

index_to_take_the_data_from=0

for j in range(m):
    accuracy_median_train=[]
    accuracy_median_test=[]
    accuracy_mean_train=[]
    accuracy_mean_test=[]
    acc_std_train=[]
    acc_std_test=[]
    acc_percentile_train_lower=[]
    acc_percentile_train_upper=[]
    acc_percentile_test_lower=[]
    acc_percentile_test_upper=[]

    # Calculate the data points for the curve fitting from the reliable data where the models on real data are significantly
    # better than the models trained on shuffled data
    for i in range(index_to_take_the_data_from,S.size):
        accuracy_mean_train.append(np.mean(results["train_acc"][i][:,j]))
        accuracy_mean_test.append(np.mean(results["test_acc"][i][:,j]))
        acc_std_train.append(np.std(results["train_acc"][i][:,j]))
        acc_std_test.append(np.std(results["test_acc"][i][:,j]))
        accuracy_median_train.append(np.median(results["train_acc"][i][:, j]))
        accuracy_median_test.append(np.median(results["test_acc"][i][:, j]))
        acc_percentile_train_lower.append(np.percentile(results["train_acc"][i][:,j], 25))
        acc_percentile_train_upper.append(np.percentile(results["train_acc"][i][:,j], 75))
        acc_percentile_test_lower.append(np.percentile(results["test_acc"][i][:,j], 25))
        acc_percentile_test_upper.append(np.percentile(results["test_acc"][i][:,j], 75))

    # Fit curves
    try:
        popt_train_median_best = curve_fit(fit_func, results["sample_sizes_train"], accuracy_median_train,p0=[8,1.1,0.36])[0]
        fit_params_train_median_best.append(popt_train_median_best)
        # The following line could be used only to use the first, e.g. 7 data points to fit the curve and needs to be added for all fits below as well
        #popt_train_median_best = curve_fit(fit_func, results["sample_sizes_train"][0:7], accuracy_median_train[0:7],p0=[8,1.1,0.36])[0])
    except Exception as e:
        print(f"[m={j + 1}] Train accuracy best fit median failed: {e}")
        popt_train_median_best=None
        fit_params_train_median_best.append(None)

    try:
        popt_train_mean_best = curve_fit(fit_func, results["sample_sizes_train"], accuracy_mean_train,p0=[8,1.1,0.36])[0]
        fit_params_train_mean_best.append(popt_train_mean_best)
    except Exception as e:
        print(f"[m={j + 1}] Train accuracy best fit mean failed: {e}")
        popt_train_mean_best=None
        fit_params_train_mean_best.append(None)

    try:
        popt_train_lower = curve_fit(fit_func, results["sample_sizes_train"],acc_percentile_train_lower,p0=[8,1.1,0.36])[0] #p0=[-5,2,0.35]
        fit_params_train_lower.append(popt_train_lower)
    except Exception as e:
        print(f"[m={j + 1}] Train accuracy lower percentile fit failed: {e}")
        popt_train_lower = None
        fit_params_train_lower.append(None)

    try:
        popt_train_upper = curve_fit(fit_func, results["sample_sizes_train"], acc_percentile_train_upper,p0=[8,1.1,0.36])[0]
        fit_params_train_upper.append(popt_train_upper)
    except Exception as e:
        print(f"[m={j + 1}] Train accuracy upper percentile fit failed: {e}")
        popt_train_upper = None
        fit_params_train_upper.append(None)

    try:
        popt_test_median_best = curve_fit(fit_func, results["sample_sizes_test"], accuracy_median_test,p0=[8,1.1,0.36])[0]
        fit_params_test_median_best.append(popt_test_median_best)
    except Exception as e:
        print(f"[m={j + 1}] Test accuracy best fit median failed: {e}")
        popt_test_median_best=None
        fit_params_test_median_best.append(None)

    try:
        popt_test_mean_best = curve_fit(fit_func, results["sample_sizes_test"], accuracy_mean_test,p0=[8,1.1,0.36])[0]
        fit_params_test_mean_best.append(popt_test_mean_best)
    except Exception as e:
        print(f"[m={j + 1}] Test accuracy best fit mean failed: {e}")
        popt_test_mean_best=None
        fit_params_test_mean_best.append(None)

    try:
        popt_test_lower = curve_fit(fit_func, results["sample_sizes_test"], acc_percentile_test_lower,p0=[8,1.1,0.36])[0]
        fit_params_test_lower.append(popt_test_lower)
    except Exception as e:
        print(f"[m={j + 1}] Test accuracy lower percentile fit failed: {e}")
        popt_test_lower = None
        fit_params_test_lower.append(None)

    try:
        popt_test_upper = curve_fit(fit_func, results["sample_sizes_test"], acc_percentile_test_upper,p0=[8,1.1,0.36])[0]
        fit_params_test_upper.append(popt_test_upper)
    except Exception as e:
        print(f"[m={j + 1}] Test accuracy upper percentile fit failed: {e}")
        popt_test_upper = None
        fit_params_test_upper.append(None)

    x_fit_train = np.linspace(min(results["sample_sizes_train"]), max(results["sample_sizes_train"]), (max(results["sample_sizes_train"])-min(results["sample_sizes_train"]))*2)
    x_fit_test = np.linspace(min(results["sample_sizes_test"]), max(results["sample_sizes_test"]), (max(results["sample_sizes_test"])-min(results["sample_sizes_test"]))*2)

    # === Plot 1: Train Accuracy ===
    plt.figure()
    plt.title(f"Train Accuracy vs. Sample Size (j={j + 1})")
    if popt_train_median_best is not None:
        plt.plot(x_fit_train, fit_func(x_fit_train, *popt_train_median_best), label='Train best fit median', color='steelblue')
    if popt_train_mean_best is not None:
        plt.plot(x_fit_train, fit_func(x_fit_train, *popt_train_mean_best),'--', label='Train best fit mean', color='darkorange')
    if popt_train_lower is not None:
        plt.plot(x_fit_train, fit_func(x_fit_train, *popt_train_lower), label='Train lower percentile fit', color='red')
    if popt_train_upper is not None:
        plt.plot(x_fit_train, fit_func(x_fit_train, *popt_train_upper), label='Train upper percentile fit', color='green')
    plt.plot(results["sample_sizes_train"], accuracy_mean_train, 'D', label='Train mean accuracy', color='orange')
    plt.errorbar(results["sample_sizes_train"], accuracy_median_train, yerr=np.vstack([np.array(accuracy_median_train) - np.array(acc_percentile_train_lower), np.array(acc_percentile_train_upper) - np.array(accuracy_median_train)]), fmt='o', label='Train median accuracy ± percentile error', color='blue')
    plt.xlabel("Sample Size")
    plt.ylabel("Accuracy")
    plt.legend()
    plt.grid(True)
    plt.tight_layout()
    plt.savefig('linreg001_train'+str(j)+'.pdf')
    plt.show()

    # === Plot 2: Test Accuracy ===
    plt.figure()
    plt.title(f"Test Accuracy vs. Sample Size (j={j + 1})")
    if popt_test_median_best is not None:
        plt.plot(x_fit_test, fit_func(x_fit_test, *popt_test_median_best), label='Test best fit median', color='steelblue')
    if popt_test_mean_best is not None:
        plt.plot(x_fit_test, fit_func(x_fit_test, *popt_test_mean_best), '--', label='Test best fit mean', color='darkorange')
    if popt_test_lower is not None:
        plt.plot(x_fit_test, fit_func(x_fit_test, *popt_test_lower), label='Test lower percentile fit',color='red')
    if popt_test_upper is not None:
        plt.plot(x_fit_test, fit_func(x_fit_test, *popt_test_upper), label='Test upper percentile fit', color='green')
    plt.plot(results["sample_sizes_test"], accuracy_mean_test, 'D', label='Test mean accuracy', color='orange')
    plt.errorbar(results["sample_sizes_test"], accuracy_median_test, yerr=np.vstack([np.array(accuracy_median_test) - np.array(acc_percentile_test_lower), np.array(acc_percentile_test_upper) - np.array(accuracy_median_test)]), fmt='o', label='Test median accuracy ± percentile error', color='blue')
    plt.xlabel("Sample Size")
    plt.ylabel("Accuracy")
    plt.legend()
    plt.grid(True)
    plt.tight_layout()
    plt.savefig('linreg001_test' + str(j) + '.pdf')
    plt.show()


# Print fit parameters
print("Fit Parameters (a * x^(-b) + c) per m:")
for j in range(m):
    if fit_params_train_median_best[j] is not None:
        a, b, c = fit_params_train_median_best[j]
        print(f"  Train accuracy best median (j={j+1}):    a={a:.4f}, b={b:.4f}, c={c:.4f}")
    else:
        print(f"  Train Accuracy best median (j={j+1}):    Fit failed")

    if fit_params_train_mean_best[j] is not None:
        a, b, c = fit_params_train_mean_best[j]
        print(f"  Train accuracy best mean (j={j+1}):    a={a:.4f}, b={b:.4f}, c={c:.4f}")
    else:
        print(f"  Train accuracy best mean (j={j+1}):    Fit failed")

    if fit_params_train_lower[j] is not None:
        a, b, c = fit_params_train_lower[j]
        print(f"  Train accuracy lower percentile (j={j+1}):    a={a:.4f}, b={b:.4f}, c={c:.4f}")
    else:
        print(f"  Train accuracy lower percentile (j={j+1}):    Fit failed")

    if fit_params_train_upper[j] is not None:
        a, b, c = fit_params_train_upper[j]
        print(f"  Train accuracy upper percentile (j={j+1}):    a={a:.4f}, b={b:.4f}, c={c:.4f}")
        print('\n')
    else:
        print(f"  Train accuracy upper percentile (j={j+1}):    Fit failed")
        print('\n')

    if fit_params_test_median_best[j] is not None:
        a, b, c = fit_params_test_median_best[j]
        print(f"  Test accuracy best median (j={j+1}):     a={a:.4f}, b={b:.4f}, c={c:.4f}")
    else:
        print(f"  Test accuracy best median (j={j+1}):     Fit failed")

    if fit_params_test_mean_best[j] is not None:
        a, b, c = fit_params_test_mean_best[j]
        print(f"  Test accuracy best mean (j={j+1}):     a={a:.4f}, b={b:.4f}, c={c:.4f}")
    else:
        print(f"  Test accuracy best mean (j={j+1}):     Fit failed")

    if fit_params_test_lower[j] is not None:
        a, b, c = fit_params_test_lower[j]
        print(f"  Test accuracy lower percentile (j={j+1}):     a={a:.4f}, b={b:.4f}, c={c:.4f}")
    else:
        print(f"  Test accuracy lower percentile (j={j+1}):     Fit failed")

    if fit_params_test_upper[j] is not None:
        a, b, c = fit_params_test_upper[j]
        print(f"  Test accuracy upper percentile (j={j+1}):     a={a:.4f}, b={b:.4f}, c={c:.4f}")
        print('\n')
    else:
        print(f"  Test accuracy upper percentile (j={j+1}):     Fit failed")
        print('\n')
